# Supplementary material for: Brain Connectivity and Information-Flow Breakdown Revealed by a Minimum Spanning Tree-Based Analysis of MRI Data in Behavioral Variant Frontotemporal Dementia
Source: Front Neurosci. 2019 Mar 14;13:211. doi: 10.3389/fnins.2019.00211 (PMC6427927; doi:10.3389/fnins.2019.00211)
Supplement: Supplementary file 1 [file Table_1.xlsx]

## Sheet: Tabella supplementare 1_aree
Supplementary Table 1. Keys for brain areas and clusters membership. Table showing AAL 116 brain regions, with AAL Identifiers (Region name), macro-region or lobe (Lobe), lobe short name (Lobe key), MST cluster for behavioural variant Frontotemporal Dementia (bvFTD cluster color), MST cluster for healthy controls (HC cluster color)
ID	Region name	Lobe	Lobe key	bvFTD clusters color	HC cluster color
1	Precentral_L	Frontal	FroL	red	red
2	Precentral_R	Frontal	FroR	red	red
3	Frontal_Sup_L	Frontal	FroL	green	brown
4	Frontal_Sup_R	Frontal	FroR	green	green
5	Frontal_Sup_Orb_L	Frontal	FroL	green	green
6	Frontal_Sup_Orb_R	Frontal	FroR	green	green
7	Frontal_Mid_L	Frontal	FroL	green	brown
8	Frontal_Mid_R	Frontal	FroR	green	cyan
9	Frontal_Mid_Orb_L	Frontal	FroL	green	green
10	Frontal_Mid_Orb_R	Frontal	FroR	green	green
11	Frontal_Inf_Oper_L	Frontal	FroL	red	red
12	Frontal_Inf_Oper_R	Frontal	FroR	green	red
13	Frontal_Inf_Tri_L	Frontal	FroL	green	brown
14	Frontal_Inf_Tri_R	Frontal	FroR	green	cyan
15	Frontal_Inf_Orb_L	Frontal	FroL	green	brown
16	Frontal_Inf_Orb_R	Frontal	FroR	green	brown
17	Rolandic_Oper_L	Frontal	FroL	red	red
18	Rolandic_Oper_R	Frontal	FroR	green	red
19	Supp_Motor_Area_L	Frontal	FroL	green	red
20	Supp_Motor_Area_R	Frontal	FroR	red	red
21	Olfactory_L	Frontal	FroL	green	green
22	Olfactory_R	Frontal	FroR	green	green
23	Frontal_Sup_Medial_L	Frontal	FroL	green	green
24	Frontal_Sup_Medial_R	Frontal	FroR	green	green
25	Frontal_Med_Orb_L	Frontal	FroL	green	green
26	Frontal_Med_Orb_R	Frontal	FroR	green	green
27	Rectus_L	Frontal	FroL	green	green
28	Rectus_R	Frontal	FroR	green	green
29	Insula_L	Insula	InsL	red	red
30	Insula_R	Insula	InsR	green	red
31	Cingulum_Ant_L	Limbic	LimL	green	green
32	Cingulum_Ant_R	Limbic	LimR	green	green
33	Cingulum_Mid_L	Limbic	LimL	red	red
34	Cingulum_Mid_R	Limbic	LimR	red	red
35	Cingulum_Post_L	Limbic	LimL	yellow	brown
36	Cingulum_Post_R	Limbic	LimR	yellow	brown
37	Hippocampus_L	Limbic	LimL	cyan	cyan
38	Hippocampus_R	Limbic	LimR	yellow	cyan
39	ParaHippocampal_L	Limbic	LimL	cyan	cyan
40	ParaHippocampal_R	Limbic	LimR	yellow	cyan
41	Amygdala_L	Limbic	LimL	cyan	cyan
42	Amygdala_R	Limbic	LimR	grey	cyan
43	Calcarine_L	Occipital	OccL	cyan	cyan
44	Calcarine_R	Occipital	OccR	cyan	cyan
45	Cuneus_L	Occipital	OccL	yellow	cyan
46	Cuneus_R	Occipital	OccR	cyan	cyan
47	Lingual_L	Occipital	OccL	cyan	cyan
48	Lingual_R	Occipital	OccR	cyan	cyan
49	Occipital_Sup_L	Occipital	OccL	cyan	cyan
50	Occipital_Sup_R	Occipital	OccR	cyan	cyan
51	Occipital_Mid_L	Occipital	OccL	cyan	cyan
52	Occipital_Mid_R	Occipital	OccR	cyan	cyan
53	Occipital_Inf_L	Occipital	OccL	cyan	cyan
54	Occipital_Inf_R	Occipital	OccR	cyan	cyan
55	Fusiform_L	Occipital	OccL	cyan	cyan
56	Fusiform_R	Occipital	OccR	cyan	cyan
57	Postcentral_L	Parietal	ParL	red	red
58	Postcentral_R	Parietal	ParR	red	red
59	Parietal_Sup_L	Parietal	ParL	yellow	cyan
60	Parietal_Sup_R	Parietal	ParR	yellow	cyan
61	Parietal_Inf_L	Parietal	ParL	yellow	cyan
62	Parietal_Inf_R	Parietal	ParR	red	cyan
63	SupraMarginal_L	Parietal	ParL	red	red
64	SupraMarginal_R	Parietal	ParR	red	red
65	Angular_L	Parietal	ParL	yellow	brown
66	Angular_R	Parietal	ParR	yellow	brown
67	Precuneus_L	Parietal	ParL	yellow	brown
68	Precuneus_R	Parietal	ParR	yellow	brown
69	Paracentral_Lobule_L	Parietal	ParL	red	red
70	Paracentral_Lobule_R	Parietal	ParR	red	cyan
71	Caudate_L	SCGM	SCGL	green	cyan
72	Caudate_R	SCGM	SCGR	green	cyan
73	Putamen_L	SCGM	SCGL	red	red
74	Putamen_R	SCGM	SCGR	green	red
75	Pallidum_L	SCGM	SCGL	red	red
76	Pallidum_R	SCGM	SCGR	green	red
77	Thalamus_L	SCGM	SCGL	red	brown
78	Thalamus_R	SCGM	SCGR	red	brown
79	Heschl_L	Temporal	TemL	red	red
80	Heschl_R	Temporal	TemR	green	red
81	Temporal_Sup_L	Temporal	TemL	red	red
82	Temporal_Sup_R	Temporal	TemR	green	cyan
83	Temporal_Pole_Sup_L	Temporal	TemL	red	cyan
84	Temporal_Pole_Sup_R	Temporal	TemR	yellow	cyan
85	Temporal_Mid_L	Temporal	TemL	yellow	brown
86	Temporal_Mid_R	Temporal	TemR	yellow	brown
87	Temporal_Pole_Mid_L	Temporal	TemL	red	cyan
88	Temporal_Pole_Mid_R	Temporal	TemR	yellow	green
89	Temporal_Inf_L	Temporal	TemL	cyan	cyan
90	Temporal_Inf_R	Temporal	TemR	cyan	cyan
91	Cerebellum_Crus1_L	Cerebellum	CerL	cyan	cyan
92	Cerebellum_Crus1_R	Cerebellum	CerR	cyan	cyan
93	Cerebellum_Crus2_L	Cerebellum	CerL	cyan	cyan
94	Cerebellum_Crus2_R	Cerebellum	CerR	cyan	cyan
95	Cerebellum_3_L	Cerebellum	CerL	cyan	cyan
96	Cerebellum_3_R	Cerebellum	CerR	cyan	cyan
97	Cerebellum_4_5_L	Cerebellum	CerL	cyan	cyan
98	Cerebellum_4_5_R	Cerebellum	CerR	cyan	cyan
99	Cerebellum_6_L	Cerebellum	CerL	cyan	cyan
100	Cerebellum_6_R	Cerebellum	CerR	cyan	cyan
101	Cerebellum_7b_L	Cerebellum	CerL	cyan	cyan
102	Cerebellum_7b_R	Cerebellum	CerR	cyan	cyan
103	Cerebellum_8_L	Cerebellum	CerL	cyan	cyan
104	Cerebellum_8_R	Cerebellum	CerR	cyan	cyan
105	Cerebellum_9_L	Cerebellum	CerL	cyan	brown
106	Cerebellum_9_R	Cerebellum	CerR	cyan	brown
107	Cerebellum_10_L	Cerebellum	CerL	grey	grey
108	Cerebellum_10_R	Cerebellum	CerR	grey	grey
109	Vermis_1_2	Cerebellum	CerL	cyan	cyan
110	Vermis_3	Cerebellum	CerR	cyan	cyan
111	Vermis_4_5	Cerebellum	CerL	cyan	cyan
112	Vermis_6	Cerebellum	CerR	cyan	cyan
113	Vermis_7	Cerebellum	CerL	cyan	cyan
114	Vermis_8	Cerebellum	CerR	cyan	cyan
115	Vermis_9	Cerebellum	CerL	cyan	cyan
116	Vermis_10	Cerebellum	CerR	cyan	cyan
