# Supplementary material for: Brain Connectivity and Information-Flow Breakdown Revealed by a Minimum Spanning Tree-Based Analysis of MRI Data in Behavioral Variant Frontotemporal Dementia
Source: Front Neurosci. 2019 Mar 14;13:211. doi: 10.3389/fnins.2019.00211 (PMC6427927; doi:10.3389/fnins.2019.00211)
Supplement: Supplementary file 2 [file Table_2.xlsx]

## Sheet: Wavelet_correlation_metrics
Supplementary Table 2. Wilcoxon rank sum tests for global connectivity parameters derived from wavelet correlation matrix at every scale. Wilcoxon rank sum tests in behavioural variant Frontotempotal Dementia (bvFTD) subjects versus healthy controls (HCs) are shown. Strength, diversity, and rzero (i.e., zero correlation) global parameters are directly derived from the wavelet correlation matrix (…
	Estimate	Lower CI95%	Upper CI95%	P-value	Adjusted P
strength	-0.0206837	-0.0540721	0.0185262	0.257588	0.45078	SCALE 1 (0.1-0.2 Hz)
diversity	0.0114609	0.00647626	0.0165081	1.35385e-05	0.000189539
rzero	0.041677	-0.0197526	0.103434	0.126383	0.353872
strength	-0.0434752	-0.0842792	-0.00587261	0.0256185	0.0406135	SCALE 2 (0.05-0.1 Hz)
diversity	0.00818414	0.00472656	0.0116163	4.43134e-06	6.20388e-05
rzero	0.07991	0.0157827	0.139493	0.00999805	0.0279945
strength	-0.00799526	-0.0631245	0.0529157	0.818304	0.818304	SCALE 3 (0.025-0.05 Hz)
diversity	0.00364204	-0.00265668	0.00990583	0.287034	0.502309
rzero	0.0104388	-0.0587769	0.0710645	0.744819	0.802113
strength	0.00677567	-0.0587394	0.0816126	0.900978	1	SCALE 4 (0.013-0.025 Hz)
diversity	-6.53874e-05	-0.0123308	0.0119893	1	1
rzero	-0.0103503	-0.0697632	0.0542729	0.685807	1

## Sheet: MST
Supplementary Table 2. Wilcoxon rank sum tests for global connectivity parameters at every scale for the Minimum Spanning Tree (MST) method. Wilcoxon rank sum tests in behavioural variant Frontotempotal Dementia (bvFTD) subjects versus healthy controls (HCs) are shown. Tests estimate differences (Estimate column) are calculated for each scale (1 to 4), for every global connectivity parameter of t…
	Estimate	Lower CI95%	Upper CI95%	P-value	Adjusted P
Dmax	0.0144189	-0.0144787	0.0425456	0.342551	0.472671	SCALE 1 (0.1-0.2 Hz)
kappa	0.215787	-0.28824	0.732295	0.342551	0.472671
Lf	0.0167343	-0.0325389	0.0598377	0.552649	0.644758
Bmax	0.0174551	-0.0280702	0.0614798	0.371384	0.472671
d	2.10417	1.77636e-15	4.58333	0.0592492	0.207372
Ecc	1.68624	-0.0549569	3.32904	0.0589398	0.207372
Ass	-0.115877	-0.396071	0.00357306	0.0589398	0.207372
alpha	-0.0119655	-0.0660422	0.0468453	0.737583	0.794321
R2_alpha	0.00711799	-0.00282334	0.0149934	0.163654	0.370222
Dmax	-0.0576165	-0.101643	-0.0173913	0.00734907	0.0257217	SCALE 2 (0.05-0.1 Hz)
kappa	-1.18848	-2.51235	-0.222044	0.0173123	0.0362615
Lf	-0.0526942	-0.101418	-0.00993253	0.0181308	0.0362615
Bmax	-0.0352403	-0.0712433	0.00927727	0.128807	0.150275
d	4	1.83333	6.19437	0.00215519	0.0100576
Ecc	2.93085	1.15884	4.91268	0.00127192	0.00890343
Ass	0.0020825	-0.0326259	0.0396102	0.855693	0.855693
alpha	0.0466836	0.00223908	0.0960013	0.037118	0.0519652
R2_alpha	0.0128677	-9.23868e-06	0.0222083	0.0503383	0.0640669
Dmax	-0.0331045	-0.0961247	0.026087	0.26577	0.502309	SCALE 3 (0.025-0.05 Hz)
kappa	-1.03387	-2.51607	0.44432	0.157878	0.502309
Lf	-0.0202417	-0.0673023	0.036146	0.494886	0.690404
Bmax	-0.0292777	-0.0774981	0.0216993	0.282695	0.502309
d	2	-0.87468	4.89493	0.165844	0.502309
Ecc	1.6422	-0.439655	4.12897	0.131266	0.502309
Ass	-0.0135269	-0.0618625	0.0303857	0.591775	0.690404
alpha	0.00772713	-0.0261959	0.0447175	0.591775	0.690404
R2_alpha	-0.0100355	-0.0279534	0.00671448	0.24957	0.502309
Dmax	0.0200536	-0.0223572	0.0755986	0.270973	0.972902	SCALE 4 (0.013-0.025 Hz)
kappa	0.550495	-0.737634	2.08696	0.313995	0.972902
Lf	0.00862069	-0.0382309	0.0560579	0.69643	1
Bmax	0.0267432	-0.0143895	0.0815964	0.188337	0.972902
d	-0.604167	-3.15036	1.92892	0.675272	1
Ecc	-0.663793	-2.58496	1.30105	0.552649	1
Ass	0.00502008	-0.0432536	0.0463498	0.900978	1
alpha	-0.00287011	-0.0202526	0.0155362	0.730371	1
R2_alpha	0.0101742	-0.0108554	0.0301447	0.347465	0.972902

## Sheet: ECO
Supplementary Table 2. Wilcoxon rank sum tests using Efficiency Cost Optimization (ECO)-based global connectivity parameters at every scale. Wilcoxon rank sum tests in behavioural variant Frontotempotal Dementia (bvFTD) subjects versus healthy controls (HCs) are shown in the table. The networks from which global parameters are extracted, are built using a fixed edge density that optimizes efficie…
	Estimate	Lower CI95%	Upper CI95%	P-value	Adjusted P
Cp	0.0380814	0.00261966	0.0730448	0.0345224	0.189873	SCALE 1 (0.1-0.2 Hz)
Lp	0.14724	-0.2121	0.575951	0.372696	0.512457
E.global	-0.035486	-0.0561996	-0.0153016	0.00114271	0.0125699
kmax	-0.00540337	-0.015774	0.00409441	0.234951	0.430744
kappa	-0.209353	-0.946291	0.468208	0.514823	0.566305
Bmax	-0.0223825	-0.0583074	0.0191091	0.323336	0.5081
diameter	0.604167	-0.526854	2	0.184252	0.405355
Ecc	0.132067	-0.650229	0.962798	0.701761	0.701761
assortativity	0.073031	-0.00175532	0.147577	0.0551162	0.202093
thr	0.0426209	-0.00441334	0.095826	0.0764676	0.210286
Cp	0.0286654	0.00146152	0.060918	0.0345224	0.0474683	SCALE 2 (0.05-0.1 Hz)
Lp	0.573353	0.217063	0.909155	0.00162673	0.00592586
E.global	-0.0372995	-0.0655657	-0.00869018	0.0131729	0.0241502
kmax	-0.0101156	-0.0170583	-0.00405253	0.00215486	0.00592586
kappa	-0.944662	-1.39061	-0.46604	0.000157612	0.00173373
Bmax	0.0226213	-0.0167016	0.0649379	0.30483	0.335313
diameter	1.8125	0.8125	3	0.000925075	0.00508791
Ecc	1.17626	0.369495	2.03111	0.00374986	0.0082497
Ass	0.0744908	0.00843895	0.144576	0.0262768	0.0412921
thr	0.00439463	-0.0353138	0.0425836	0.810873	0.810873
Cp	0.0193701	-0.0140973	0.0493339	0.269944	0.721762	SCALE 3 (0.025-0.05 Hz)
Lp	0.0119262	-0.298579	0.339404	0.946584	0.946584
E.global	-0.0171428	-0.0456985	0.00869831	0.222872	0.721762
kmax	-0.00578035	-0.0125241	0.00102006	0.176406	0.721762
kappa	-0.573019	-1.21094	0.00361272	0.053888	0.592769
Bmax	-0.0127957	-0.0532521	0.0251737	0.449096	0.823342
diameter	-0.136029	-1.13603	0.854167	0.668259	0.875666
Ecc	-0.117399	-0.79626	0.55021	0.752077	0.875666
Ass	-0.0123775	-0.0801778	0.0621361	0.79606	0.875666
thr	0.00698045	-0.0258489	0.0416338	0.638946	0.875666
Cp	-0.0151132	-0.0461842	0.0149031	0.328074	0.451101	SCALE 4 (0.013-0.025 Hz)
Lp	0.338135	0.0220286	0.681931	0.0353701	0.285118
E.global	0.00100975	-0.0229986	0.0236173	0.961832	0.961832
kmax	-0.00578035	-0.0139113	0.00158676	0.110852	0.285118
kappa	-0.462428	-1.08819	0.106979	0.108236	0.285118
Bmax	0.0270592	-0.00967136	0.067944	0.149502	0.285118
diameter	0.722826	-0.347826	1.75	0.155519	0.285118
Ecc	0.747604	-0.0185105	1.43487	0.0629784	0.285118
Ass	-0.0041062	-0.0599529	0.044658	0.90856	0.961832
thr	-0.0123141	-0.0366014	0.0109233	0.300315	0.451101

## Sheet: EBIC
Supplementary Table 2. Wilcoxon rank sum tests using Extended Bayesian Information Criterion (EBIC)-based global connectivity parameters at every scale. Wilcoxon rank sum tests in behavioural variant Frontotempotal Dementia (bvFTD) subjects versus healthy controls (HCs) are shown in the table. The networks from which global parameters are extracted, are built from binarized wavelet correlation ma…
	Estimate	Lower CI95%	Upper CI95%	P-value	Adjusted P
Cp	-0.000814159	-0.0330542	0.036045	0.961832	0.961832	SCALE 1 (0.1-0.2 Hz)
Lp	0.0435732	-0.0167143	0.115753	0.136293	0.299845
E.global	-0.00904781	-0.0181055	-0.000161157	0.0469844	0.129207
kmax	-0.00528779	-0.00840184	-0.00235916	0.000268978	0.00295876
kappa	-1.36079	-2.16925	-0.519558	0.00151714	0.00834429
Bmax	-0.00654902	-0.0159359	0.00551507	0.2784	0.510401
diameter	0.0179028	-0.104167	0.172794	0.547603	0.752955
Ecc	0.100835	-0.1729	0.368409	0.472436	0.742399
assortativity	0.0549251	0.0179269	0.0956627	0.00363132	0.0133148
thr	0.011641	-0.0394027	0.0638231	0.63721	0.778812
Cp	-0.00889105	-0.0438758	0.027014	0.533569	0.641621	SCALE 2 (0.05-0.1 Hz)
Lp	0.0624902	-0.00860461	0.130038	0.0831673	0.182968
E.global	-0.00572069	-0.0150221	0.00358158	0.30483	0.558856
kmax	-0.00677936	-0.00977149	-0.00353196	5.55481e-05	0.000305514
kappa	-2.12916	-3.14915	-1.13648	5.07521e-05	0.000305514
Bmax	-0.0103903	-0.020964	0.000347491	0.0576418	0.158515
diameter	1.33227e-15	-0.708333	0.291667	0.583292	0.641621
Ecc	0.0169131	-0.275809	0.285255	0.90856	0.90856
Ass	0.0391738	0.0111552	0.0717153	0.00833564	0.030564
thr	-0.0145863	-0.066129	0.0258065	0.400317	0.594032
Cp	0.0121404	-0.0186764	0.0441888	0.443363	0.696714	SCALE 3 (0.025-0.05 Hz)
Lp	-0.0148189	-0.0937797	0.056667	0.585168	0.804606
E.global	0.00593578	-0.00435333	0.0154291	0.27415	0.502609
kmax	-0.00277465	-0.00585145	0.00036007	0.0781003	0.253534
kappa	-1.0117	-2.00366	0.189071	0.0921941	0.253534
Bmax	0.000994027	-0.00906932	0.0108633	0.863212	0.931355
diameter	-0.395833	-0.849265	0.150735	0.212639	0.467807
Ecc	-0.0152898	-0.35564	0.315047	0.931355	0.931355
Ass	-0.0324706	-0.068791	0.00191227	0.0589398	0.253534
thr	0.00265655	-0.0456673	0.0516129	0.846297	0.931355
Cp	0.00176999	-0.0284151	0.0310886	0.938967	1	SCALE 4 (0.013-0.025 Hz)
Lp	0.0359083	-0.0531882	0.128237	0.393667	1
E.global	-0.0029257	-0.0127033	0.00851893	0.638946	1
kmax	0.00133756	-0.00220373	0.00433316	0.404413	1
kappa	0.622178	-0.739293	1.99713	0.318643	1
Bmax	0.00590198	-0.00821503	0.0188758	0.393667	1
diameter	8.88178e-16	-0.590686	0.639493	0.921813	1
Ecc	0.103026	-0.230223	0.437879	0.618538	1
Ass	0.0154956	-0.0249444	0.0534349	0.496421	1
thr	0.00546985	-0.0398784	0.0430108	0.850034	1

## Sheet: Spectral_Analysis
Supplementary Table 2. Wilcoxon rank sum tests using spectral analysis-derived global connectivity parameters at every scale. Wilcoxon rank sum tests in behavioural variant Frontotempotal Dementia (bvFTD) subjects versus healthy controls (HCs) are shown in the table. The networks from which global parameters are extracted, are built from binarized wavelet correlation matrices. Correlation thresho…
	Estimate	Lower CI95%	Upper CI95%	P-value	Adjusted P
Cp	-0.000438108	-0.0378934	0.0353397	0.97478	1	SCALE 1 (0.1-0.2 Hz)
Lp	-0.173865	-0.554744	0.166203	0.346945	1
E.global	-0.00190363	-0.0556614	0.049706	0.891031	1
kmax	0.00327618	-0.00372978	0.0106659	0.346945	1
kappa	0.105178	-1.79541	2.41945	0.92444	1
Bmax	-0.0023304	-0.0554173	0.0494554	0.941197	1
diameter	-0.5	-1.35417	0.916667	0.322624	1
Ecc	-0.292144	-1.20279	0.47997	0.49272	1
assortativity	-0.0120303	-0.0752992	0.0720322	0.72793	1
thr	0.00363248	-0.0121795	0.0307692	0.46284	1
Cp	-0.0377906	-0.107125	0.027804	0.261529	0.487792	SCALE 2 (0.05-0.1 Hz)
Lp	0.210964	-0.162929	0.538578	0.333906	0.52471
E.global	-0.079354	-0.184439	0.0109476	0.0848593	0.242723
kmax	0.00616941	-0.00956897	0.0240077	0.523326	0.719574
kappa	-6.59	-15.8756	-0.0671152	0.045163	0.242723
Bmax	0.000201615	-0.0257086	0.0279193	0.987385	0.987385
diameter	1.33227e-15	-1	1	0.884736	0.973209
Ecc	-0.20007	-0.857456	0.528497	0.669344	0.818087
Ass	0.0803201	0.0159176	0.144451	0.0152269	0.167496
thr	0.0467272	-0.00382227	0.0884854	0.0882629	0.242723
Cp	-0.00227675	-0.058754	0.0539267	0.938727	1	SCALE 3 (0.025-0.05 Hz)
Lp	0.102882	-0.188057	0.423105	0.48635	1
E.global	0.00817094	-0.0811159	0.0929644	0.87369	1
kmax	-0.000222661	-0.00983648	0.00944897	0.968299	1
kappa	-2.28685	-10.9286	8.71305	0.720522	1
Bmax	0.00759313	-0.00799067	0.0233612	0.359912	1
diameter	0.211957	-0.758333	1.325	0.313301	1
Ecc	0.219363	-0.328125	0.9763	0.408963	1
Ass	-0.0136454	-0.0881837	0.0563585	0.676368	1
thr	0.0165552	-0.0300167	0.0615385	0.481634	1
Cp	0.0265008	-0.0182397	0.0694872	0.257588	0.789668	SCALE 4 (0.013-0.025 Hz)
Lp	-0.0844859	-0.311134	0.148965	0.490365	0.789668
E.global	0.0248974	-0.0397906	0.0758563	0.420852	0.789668
kmax	-0.0012949	-0.00421794	0.00230762	0.502516	0.789668
kappa	3.60569	-4.67464	11.769	0.367562	0.789668
Bmax	0.00630792	-0.00877712	0.0215608	0.377873	0.789668
diameter	-0.0735294	-1	0.51087	0.706931	0.97203
Ecc	-0.00215126	-0.535307	0.5241	0.992364	0.992364
Ass	0.00636971	-0.0465096	0.0647422	0.848186	0.992364
thr	1.11022e-16	-0.0307692	0.0307692	0.910433	0.992364

## Sheet: Scale_Free
Supplementary Table 2. Wilcoxon rank sum tests using scale free model-based global connectivity parameters at every scale. Wilcoxon rank sum tests in behavioural variant Frontotempotal Dementia (bvFTD) subjects versus healthy controls (HCs) are shown in the table. The networks from which global parameters are extracted, are built from binarized wavelet correlation matrices. Correlation thresholds…
	Estimate	Lower CI95%	Upper CI95%	P-value	Adjusted P
Cp	0.0281336	-0.008204	0.0796943	0.105789	0.158684	SCALE 1 (0.1-0.2 Hz)
Lp	-0.184984	-0.530121	0.185089	0.344079	0.458771
E.global	-0.0542794	-0.0963532	-0.0154387	0.00694341	0.0416605
kmax	0.00812443	-0.00180993	0.02017	0.097638	0.158684
kappa	-1.44918	-3.32698	0.196502	0.0950337	0.158684
Bmax	-0.03544	-0.0754446	0.00175534	0.0739888	0.158684
diameter	-0.544444	-1.54444	1	0.699318	0.762893
Ecc	-0.720009	-1.44239	0.117367	0.0805406	0.158684
assortativity	0.0873056	-0.00124388	0.168414	0.0519458	0.158684
thr	0.0923077	0.0328205	0.148323	0.00191051	0.0229261
Cp	0.0119218	-0.0230111	0.0488398	0.467551	0.606425	SCALE 2 (0.05-0.1 Hz)
Lp	0.102816	-0.176076	0.509805	0.419802	0.606425
E.global	-0.0543641	-0.0951748	-0.00522598	0.0362874	0.217725
kmax	-0.00701058	-0.0154198	0.00100835	0.0967042	0.386817
kappa	-0.946502	-2.58975	0.374824	0.143278	0.429835
Bmax	-0.0138482	-0.0555841	0.0328039	0.55589	0.606425
diameter	0.512987	-0.487013	1.55385	0.32868	0.606425
Ecc	0.218612	-0.521747	1.04883	0.55589	0.606425
Ass	0.0851435	0.0134046	0.16193	0.0211103	0.217725
thr	0.0125874	-0.0255078	0.0615385	0.38588	0.606425
Cp	0.0138092	-0.0257033	0.0473504	0.427898	1	SCALE 3 (0.025-0.05 Hz)
Lp	0.0831	-0.262006	0.444122	0.613408	1
E.global	-0.00865152	-0.0507392	0.0384491	0.769494	1
kmax	-0.0061976	-0.01441	0.0022343	0.155166	1
kappa	-0.00562775	-1.76322	1.40263	0.995026	1
Bmax	-0.00196277	-0.047831	0.0461593	0.915603	1
diameter	0.5	-0.71131	1.28869	0.228408	1
Ecc	0.364245	-0.455444	1.10533	0.406334	1
Ass	0.00754849	-0.0589313	0.0684154	0.846756	1
thr	-0.00576923	-0.0398352	0.0307692	0.738632	1
Cp	-0.000438108	-0.0378934	0.0353397	0.97478	1	SCALE 4 (0.013-0.025 Hz)
Lp	-0.173865	-0.554744	0.166203	0.346945	1
E.global	-0.00190363	-0.0556614	0.049706	0.891031	1
kmax	0.00327618	-0.00372978	0.0106659	0.346945	1
kappa	0.105178	-1.79541	2.41945	0.92444	1
Bmax	-0.0023304	-0.0554173	0.0494554	0.941197	1
diameter	-0.5	-1.35417	0.916667	0.322624	1
Ecc	-0.292144	-1.20279	0.47997	0.49272	1
Ass	-0.0120303	-0.0752992	0.0720322	0.72793	1
thr	0.00363248	-0.0121795	0.0307692	0.46284	1
