# Supplementary material for: Brain Connectivity and Information-Flow Breakdown Revealed by a Minimum Spanning Tree-Based Analysis of MRI Data in Behavioral Variant Frontotemporal Dementia
Source: Front Neurosci. 2019 Mar 14;13:211. doi: 10.3389/fnins.2019.00211 (PMC6427927; doi:10.3389/fnins.2019.00211)
Supplement: Supplementary file 3 [file Table_3.XLSX]

## Sheet: bvFTD
Supplementary Table 3. Betweenness and degree centrality in bvFTD versus HCs. Beetweenness (B) and degree (K) centrality, together with their differences (bvFTD-HC), are reported for each area of the AAL 116 atlas. Nodes and hubs (in either group) gaining betweenness (b > 435) are in yellow and light red, respectively. Nodes and hubs (in either group) loosing betweenness (b < -435) are in cyan an…
Area	Lobe	K1	K0	k	B1	B0	b
45	Occipital	2	1	1	2940	0	2940
49	Occipital	2	1	1	2911	0	2911
51	Occipital	4	5	-1	3189	442	2747
60	Parietal	2	2	0	3135	436	2699
19	Frontal	2	1	1	2511	0	2511
53	Occipital	3	1	2	2461	0	2461
3	Frontal	2	1	1	2460	0	2460
58	Parietal	4	2	2	3165	840	2325
20	Frontal	2	3	-1	2560	440	2120
23	Frontal	6	4	2	2686	1141	1545
69	Parietal	4	5	-1	3443	1907	1536
70	Parietal	5	2	3	3384	2136	1248
24	Frontal	3	2	1	1220	112	1108
25	Frontal	2	1	1	927	0	927
67	Parietal	8	12	-4	3745	2866	879
14	Frontal	2	1	1	832	0	832
50	Occipital	2	1	1	832	0	832
8	Frontal	2	2	0	927	112	815
12	Frontal	4	1	3	749	0	749
57	Parietal	3	1	2	741	0	741
27	Frontal	2	1	1	735	0	735
36	Limbic	2	1	1	735	0	735
46	Occipital	2	1	1	735	0	735
111	Cerebellum	2	1	1	735	0	735
44	Occipital	3	1	2	644	0	644
68	Parietal	3	1	2	641	0	641
86	Temporal	3	1	2	436	0	436
112	Cerebellum	2	1	1	432	0	432
48	Occipital	2	1	1	327	0	327
97	Cerebellum	4	2	2	647	330	317
80	Temporal	3	1	2	221	0	221
29	Insula	2	1	1	220	0	220
104	Cerebellum	2	1	1	220	0	220
1	Frontal	3	2	1	329	112	217
18	Frontal	2	2	0	327	112	215
5	Frontal	2	1	1	111	0	111
88	Temporal	2	1	1	111	0	111
7	Frontal	3	2	1	221	112	109
9	Frontal	1	1	0	0	0	0
11	Frontal	1	1	0	0	0	0
13	Frontal	1	1	0	0	0	0
15	Frontal	1	1	0	0	0	0
16	Frontal	1	1	0	0	0	0
17	Frontal	1	1	0	0	0	0
21	Frontal	1	1	0	0	0	0
30	Insula	1	1	0	0	0	0
31	Limbic	1	1	0	0	0	0
35	Limbic	1	1	0	0	0	0
39	Limbic	1	1	0	0	0	0
41	Limbic	1	1	0	0	0	0
42	Limbic	0	1	-1	0	0	0
43	Occipital	1	1	0	0	0	0
52	Occipital	1	1	0	0	0	0
59	Parietal	1	1	0	0	0	0
61	Parietal	1	1	0	0	0	0
64	Parietal	1	1	0	0	0	0
71	SCGM	1	1	0	0	0	0
72	SCGM	1	1	0	0	0	0
75	SCGM	1	1	0	0	0	0
76	SCGM	1	1	0	0	0	0
77	SCGM	1	1	0	0	0	0
87	Temporal	1	1	0	0	0	0
89	Temporal	1	1	0	0	0	0
90	Temporal	1	1	0	0	0	0
91	Cerebellum	1	1	0	0	0	0
92	Cerebellum	1	1	0	0	0	0
93	Cerebellum	1	1	0	0	0	0
94	Cerebellum	1	1	0	0	0	0
96	Cerebellum	1	1	0	0	0	0
100	Cerebellum	4	2	2	330	330	0
101	Cerebellum	1	1	0	0	0	0
103	Cerebellum	1	1	0	0	0	0
105	Cerebellum	1	1	0	0	0	0
106	Cerebellum	1	1	0	0	0	0
107	Cerebellum	0	0	0	0	0	0
108	Cerebellum	0	0	0	0	0	0
109	Cerebellum	1	1	0	0	0	0
113	Cerebellum	1	1	0	0	0	0
116	Cerebellum	1	1	0	0	0	0
22	Frontal	2	2	0	111	112	-1
55	Occipital	2	2	0	111	112	-1
73	SCGM	2	2	0	111	112	-1
74	SCGM	2	2	0	111	112	-1
83	Temporal	2	2	0	111	112	-1
98	Cerebellum	2	2	0	111	112	-1
110	Cerebellum	2	2	0	111	112	-1
115	Cerebellum	2	2	0	111	112	-1
37	Limbic	3	3	0	221	223	-2
114	Cerebellum	2	2	0	220	222	-2
6	Frontal	3	3	0	329	332	-3
79	Temporal	3	4	-1	435	441	-6
26	Frontal	2	2	0	832	840	-8
10	Frontal	1	2	-1	0	112	-112
28	Frontal	3	4	-1	644	756	-112
33	Limbic	1	2	-1	0	112	-112
65	Parietal	1	2	-1	0	112	-112
81	Temporal	2	3	-1	535	647	-112
102	Cerebellum	2	3	-1	111	223	-112
84	Temporal	1	2	-1	0	222	-222
95	Cerebellum	1	2	-1	0	222	-222
34	Limbic	1	3	-2	0	223	-223
85	Temporal	1	3	-2	0	223	-223
38	Limbic	2	3	-1	111	439	-328
82	Temporal	1	2	-1	0	330	-330
62	Parietal	1	3	-2	0	332	-332
56	Occipital	2	2	0	111	642	-531
40	Limbic	1	2	-1	0	540	-540
63	Parietal	1	2	-1	0	742	-742
32	Limbic	2	3	-1	111	1410	-1299
4	Frontal	2	2	0	111	1470	-1359
99	Cerebellum	11	15	-4	2516	4050	-1534
66	Parietal	1	2	-1	0	1552	-1552
2	Frontal	2	4	-2	220	2132	-1912
78	SCGM	2	2	0	111	2592	-2481
47	Occipital	2	6	-4	111	3024	-2913
54	Occipital	2	11	-9	220	4274	-4054
